# Supplementary material for: A structured, home-based exercise programme in kidney transplant recipients (ECSERT): A randomised controlled feasibility study
Source: PLoS One. 2025 Feb 24;20(2):e0316031. doi: 10.1371/journal.pone.0316031 (PMC11849866; doi:10.1371/journal.pone.0316031)
Supplement: S1 Data — (XLSX) [file pone.0316031.s002.xlsx]

## Sheet: Data
Patient_ID	Group	Date	Age_y	Gender	Smoking	Smoking_years	Smoking_perday	Prev_smoker	Prev_smoker_years	Prev_smoker_yearstopped	Ethnicity	Kidney_disease_cause	Hypertension	Gout	High_chol	T1_diabetes	T2_diabetes	COPD	Heart	Other_comorbidity1	Other_comorbidity2	Other_comorbidity3	Transplant_type	Transplant_date	Dialysis	Dialysis_type	Dialysis_months	RRT_months	Prev_transplant	Prev_transplant_date	IL6_pgmL	IL10_pgmL	TNFa_pgmL	CRP_mgL	creatinine_umoll	egfr_mlmin	cholesterol_mmoll	triglycerides_mmoll	hdl_cholesterol_mmoll	total_chol_hdl_ratio	ldl_cholesterol_mmoll	glucose_mmoll	hba1c_%	hba1c_mmolmol	Height_squared	Height_m	Height_cm	Weight_kg	Waist_hip_ratio
1	2	2021-04-20	58	2	no			no			white british	diabetic nephropathy - type 1	yes	no	no	yes	no	no	no	hypothyroidism			deceased	2012-04-12	yes	hd	6	113	no		1.86747	0.51539	0.16209	8.99	106	50	3.5	0.82	1.4	2.5	1.7	4.3	5.7	39	2.3994	1.549	154.9	72.5	1.01
2	2	2020-11-26	53	2	no			no			indian	unknown	yes	no	yes	no	no	no	no				deceased	2018-12-29	yes	hd	66	408	no						72	82	4.9	2.58	1.2	4.1	2.5	4.1	5.3	35	2.47433	1.573	157.3	56.2	0.91
3	1	2020-12-10	68	1	no			yes	14	1987	white british	unknown	yes	no	yes	no	no	no	no	hypothyroidism	gord		living	2015-10-27	yes	pd	10	72	no						115	56	5	2.5	1.3	3.8	2.6	8.2	7.4	57	2.83249	1.683	168.3	86.8	0.93
4	1	2021-01-21	66	1	no			yes	20	1994	white british	iga nephropathy	yes	no	yes	no	no	no	no				living	2003-04-17	yes	pd	3	216	no		3.48873	0.31402	0.27087	2.94	92	74	4.2	1.22	1.6	2.6	2	6	6	42	2.83923	1.685	168.5	88.4	1.11
5	2	2021-01-28	26	1	no			yes			indian	unknown	yes	no	no	no	no	no	no				living	2017-02-14	yes	pd	7	53	no		1.54613		0.11785	2.86	79	90	4.8	1.13	1.2	4	3.1	4.4	4.8	29	3.16484	1.779	177.9	102.9	1.01
6	1	2021-02-25	57	1	no			no			indian	iga nephropathy	yes	no	yes	no	no	no	no	benign prostatic hypertrophy			deceased	2020-02-03	yes	hd	53	311	yes	1995-12-25	1.92796			0.3	123	55	3.9	1.99	1.6	2.4	1.8	6.3	5.2	34	3.12582	1.768	176.8	80.8	0.92
7	2	2021-03-11	54	2	no			yes	30	2011	white british	unknown	yes	yes	yes	no	yes	no	no	obesity			living	2019-05-30	yes	hd	61	333	yes	1994-04-14	3.30393	0.96051	0.13769	35.77	185	26	4.9	1.84	1.5	3.3	2.6	5.4	7.1	54	2.54084	1.594	159.4	101.8	1.1
8	2	2021-03-24	49	2	no			no			indian	systemic lupus erythematous	yes	no	yes	no	no	no	no				deceased	2020-02-14	yes	hd	36	46	no		3.48873	0.06969		1.72	67	90	4	1.23	1.9	2.1	1.5	4.4	5.2	33	2.35622	1.535	153.5	57.7	0.88
9	1	2021-03-10	35	1	no			yes	10	2011	indian	unknown	yes	no	yes	no	no	no	no	gord			deceased	2020-02-07	yes	hd	14	40	no					1.29	87	90	4	0.78	1.3	3.1	2.3	6.4	6.3	45	2.66342	1.632	163.2	66	1.04
10	2	2021-03-25	52	1	no			no			white british	dent disease	yes	no	yes	no	yes	no	no	obesity			living	2015-10-22	yes	hd	5	63	no		1.24636			2.9	157	43	5.1	2.7			2.2	16.8	10.9	96	3.18622	1.785	178.5	140.9	1.14
11	1	2021-04-15	27	1	no			no			white british	accelerated hypertension	yes	no	no	no	no	no	no	gord			deceased	2020-03-16	yes	hd	13	26	no						127	66	4.4	1.5	1.1	4	2.6	5.6	6	42	3.21485	1.793	179.3	85.2	0.86
12	1	2021-04-22	45	1	no			yes	25	2017	white british	goodpastures syndrome	yes	no	no	no	no	no	no	gord	anxiety	pulmonary embolism	deceased	2020-02-16	yes	hd	192	281	yes	2001-10-24	5.57179	0.25913	0.34952	1.2	139	52	5	2.84	1.5	3.3	2.2	5.5	5.7	39	2.94809	1.717	171.7	68.9	0.91
13	2	2021-05-07	44	2	no			no			white british	chronic nephritis/interstitial nephritis	yes	no	no	no	no	no	no	hypothyroidism			living	2014-06-26	no			83	no		1.4261	0.25913	0.40156	1.2	128	44	4.2	0.87	1.5	2.8	2.3	4.2	5.4	36	2.56	1.6	160	60	0.93
14	2	2021-05-12	19	2	no			no			white british	henoch-schonlein purpura/nephritis	no	no	yes	no	no	no	no				living	2020-01-16	yes	hd	24	28	no				6.22393	3.82	100	70	6.7	2.73	1.4	4.8	4.1	4.6	5.3	35	2.73241	1.653	165.3	79.1	1
15	2	2021-05-27	69	1	no			no			indian	ckd-unknown aetiology	yes	yes	yes	no	yes	no	no				deceased	2020-01-15	no			16	no		0.66418			0.46	129	48	3.2	1.51	1	3.2	1.5	4.7	6.2	44	3.29422	1.815	181.5	75.8	1.06
16	1	2021-06-10	37	1	no			no			pakistani	accelerated hypertension	no	no	no	no	yes	no	no				living	2019-09-01	yes	hd	26	47	no		0.70494		8.97656	0.54	97	85	4.4	1.48	1.6	2.8	2.1	5.3	5.6	38	3.09408	1.759	175.9	76.2	0.9
17	1	2021-07-07	70	1	no			yes	35	2001	white british	ckd/crf-unknown aetiology	yes	no	yes	no	no	yes	no	diabetes after tx			deceased	2020-06-09	no			13	no		0.38419	0.15987	0.07152	1.53	134	46	3.4	1.63	1.4	2.4	1.3	8.2	7.8	62	3.33428	1.826	182.6	102.1	1.04
18	1	2021-07-08	62	2	no			no			white british	amyloidosis	yes	no	no	no	no	no	no	asthma	hypothyroidism		deceased	2020-06-24	yes	hd	11	23	no		2.14109	0.12474	0.15534	4.05	119	42	4.4	2.14	1.2	3.7	2.2	5.6	5.9	41	2.28614	1.512	151.2	84.9	0.95
19	1	2021-07-29	34	1	no			no			indian	iga nephropathy	yes	no	no	no	no	no	no	psoriasis			deceased	2020-05-30	yes	pd	6	20	no		0.76964	0.16458	0.184	0.73	99	85	4.3	1.43	1.1	3.9	2.6	4.8	5.4	35	3.0625	1.75	175	69.5	1
20	2	2021-08-05	43	2	no			no			indian	microscopic polyanglitis vasculitis	yes	no	no	no	no	no	no	prev pre-eclampsia			deceased	2020-07-22	no			12	no		0.19602			5.07	89	69	4.8	0.53	2	2.4	2.6	6.1	5.7	39	2.61146	1.616	161.6	84.1	0.88
21	1	2021-08-26	57	1	no			yes	20	2020	indian	accelerated hypertension	yes	no	yes	no	no	no	yes				deceased	2020-03-17	yes	hd	11	87	no		2.67449	0.17639		3.81	104	68	4.7	3.44	1.5	3.1	1.6	6.5	7	52	3.0555	1.748	174.8	88.4	1.07
22	2	2021-09-10	65	1	yes	50					white british	polycystic kidney disease	yes	no	yes	no	no	no	no	crohn's disease			deceased	2020-06-09	yes	hd	18	38	no		0.66231	0.03124	0.07851	7.27	149	42	4.8	2.04	1.4	3.4	2.5	4.3	5.5	36	3.44474	1.856	185.6	78.3	0.81
23	2	2021-12-14	38	2	no			no			white british	chronic pyelonephritis/interstitial nephritis	yes	yes	no	no	no	no	no	recurrent utis			living	2020-06-09	no			18	no		0.38419		0.07152	0.26	109	55	5.2	0.85	2.7	1.9	2.1	5.6	5.7	38	2.5632	1.601	160.1	53	0.81
24	1	2021-11-04	25	1	no			no			white british	cystinuria	yes	no	no	no	no	no	no	renal stone disease			living	2020-10-14	yes	pd	7	20	no		0.24777	0.0557	0.13418	1.92	133	63	5.7	1.07	1.4	4.1	3.8	5	5.4	36	3.35989	1.833	183.3	85.9	1.02
25	2	2021-11-12	72	2	no			no			white british	adpkd	yes	no	yes	no	no	no	no				deceased	2020-09-02	no			14	no		0.33303	0.03993	0.02628	0.6	82	62	4.3	1.12	1.7	2.5	2.1	4.9	6.8	51	2.33173	1.527	152.7	63.5	0.76
26	1	2022-02-21	59	2	no			yes	15	2013	white british	fsgs	yes	no	yes	no	no	no	no	crohn's disease	gord		deceased	2020-09-21	yes	hd	10	25	no			0.34596		1.9	117	44	7.5	3.37	1.6	4.7	4.4	5.1	5.7	39	2.30736	1.519	151.9	62.3	0.9
27	2	2021-11-26	40	2	no			no			white british	adpkd	yes	no	no	no	no	no	no	hypothyrodism			deceased	2020-07-01	no			15	no		0.40984	0.03993		5.22	104	58	4.6	1.68	1.1	4.2	2.7	5.8	5	32	3.1684	1.78	178	157.8	0.84
28	1	2022-02-10	43	1	no			yes	10	2016	indian	unknown	yes	no	no	no	no	no	no	gord			deceased	2020-07-09	yes	hd	18	36	no					1.41	96	83	3.9	1.21	1.1	3.5	2.3	7.2	6.2	44	2.9241	1.71	171	94	1.07
29	2	2022-05-06	62	1	no			no			white british	diabetic nephropathy - type 1	yes	no	yes	no	yes	no	no	gord			living	2013-01-24	no			111	no		1.35165			4.02	121	55	3.2	1.02	1.1	2.9	1.6	11.5	8.8	73	3.05201	1.747	174.7	107.3	1.05
30	2	2022-03-07	55	2	no			no			white british	iga nephropathy	yes	no	yes	no	no	no	no	gord	osteoperosis		deceased	2020-05-05	yes	pd	23	242	yes	2002-08-15	0.86958		0.19124	1.03	64	90	4.7	1.52	1.7	2.8	2.3	4.4	5.1	33	3.0976	1.76	176	79.7	0.97
31	1	2022-05-16	62	2	no			no			white british	mesangiocapillary homerulorephritis	yes	no	yes	no	no	no	no	ostioporosis	hypothyroidism		deceased	2019-11-19	yes	pd	42	225	yes	2006-12-14	0.4786	0.15987	0.184	10	131	38	5.2	1.43	2.8	1.9	1.8	6.6	5.84	40	2.45236	1.566	156.6	58	0.96
32	1	2022-03-21	40	2	no			no			white british	reflux nephropathy	no	no	no	no	no	no	no	recurrent utis	gord		living	2020-08-18	no			19	no		3.58626	0.20496	0.42925	4.95	75	86	5.4	3.23	1.5	3.6	2.4	5.9	5.3	34	2.99636	1.731	173.1	88.7	0.95
33	2	2022-07-04	52	1	no			no			indian	malignant hypertension caused by RVD	yes	no	yes	no	yes	no	no	hypothyrodism			deceased	2020-05-20	yes	pd	14	40	no					0.96	95	79	3.7	3.92	1	3.7	0.9	7.7	7.2	55	2.79558	1.672	167.2	76.3	1.13
34	1	2022-05-16	74	1	no			yes	10	1984	white british	adpkd	yes	no	yes	no	no	no	no				deceased	2019-02-16	no			39	no		0.45275	0.17639		1.33	130	46	4	1.1	1.7	2.4	1.8	5	5	31	3.31968	1.822	182.2	73.2	0.88
35	2	2022-06-28	47	1	no			no			white british	adpkd	yes	no	no	no	no	no	no	anti rejection	transplant artery step		living	2017-04-20	no			58	no				0.04637	1.02	99	77	4.1	1.34	1.3	3.2	2.2	5.2	6	42	3.4745	1.864	186.4	99.5	0.91
36	1	2022-05-30	62	2	no			no			white british	chronic pyelonephritis/interstitial nephritis	yes	yes	yes	no	no	no	no	recurrent utis	vit d deficiency	acute rejection	living	2002-08-08	no			237	no		0.24777		0.00849	3.08	155	31	6.7	6.17	0.9	7.4		5.9	6.2	44	2.31344	1.521	152.1	73.8	0.93
37	1	2022-05-28	32	2	yes	10	10				white british	unknown	yes	no	no	no	no	no	no	anxiety disorder			deceased	2016-09-03	yes	hd	27	119	no		0.2392	0.12474	0.60204	1.02	179	32	3.4	0.58	1.7	2	1.4	4	5.3	34	2.6244	1.62	162	54.3	0.82
38	2	2022-07-01	42	1	no			yes	20	2020	indian	unknown	yes	no	no	no	no	no	no	hypothroidism			living	2021-06-10	yes	hd	10	22	no					1.69	97	83	4.7	1.14	1.3	3.6	2.9	4.4	5.6	37	3.13998	1.772	177.2	98.7	1.04
39	1	2022-09-16	61	2	no			yes			white british	adpkd	yes	no	yes	no	yes	no	no				deceased	2010-06-09	yes	hd	15	150	no		0.93395			3.47	162	29	3.1	4.39	0.6	5.2	0.5	10.5	6.6	48	2.96873	1.723	172.3	92.8	0.91
40	2	2023-02-06	35	2	no			yes	5	2006	white british	unknown	yes	no	no	no	no	no	no	pre-eclampsia			living	2020-09-01	no			31	no						134	44	4.1	1.41	1.41	2.9	2	4.8	5.1	32	2.63088	1.622	162.2	100.3	0.96
41	1	2022-09-26	46	2	no			no			white british	unknown	yes	no	no	no	no	no	no	gord			deceased	2021-05-09	yes	hd	34	50	no		0.26487			8.52	140	39	4.5	1.49	1.04	4.3	2.8	8.1	5.9	41	2.58888	1.609	160.9	100	1.05
42	1	2022-10-14	72	2	no			no			white british	polycystic kidney disease	yes	no	yes	no	no	no	no	IBS	polycystic liver		living	2019-05-02	no			31	no		0.5742	0.02479	0.22428	3.44	89	56	3.7	2.14	1.6	2.3	1.1	8.5	6.7	50	2.54402	1.595	159.5	73.8	0.88
43	2	2022-10-24	27	2	yes	9	6				indian	alports syndrome	yes	no	yes	no	no	no	no				deceased	2019-04-08	yes	hd	61	103	no						186	31	3.7	0.85	1.04	3.6	2.3	4.9	5.7	39	2.61469	1.617	161.7	55.4	0.92
44	2	2023-02-13	53	2	no			yes	15	2020	white british	unknown	yes	no	no	no	no	no	no				deceased	2022-01-01	yes	hd	24	37	no						97	57	4	1.38	1.73	2.3	2.3	6	4.9	33	2.6896	1.64	164	59	0.98
45	1	2023-01-05	51	2	no			no			white british	chronic pyelonephritis/interstitial nephritis/VUR	yes	yes	yes	no	yes	no	no				living	2019-06-05	no			42	no						62	90	3.4	1.29	1.21	2.8	1.6	7	6.3	46	2.75892	1.661	166.1	87.3	1.03
46	2	2023-01-23	42	1	yes		1				white british	iga nephropathy	yes	no	no	no	no	no	no	oesteoporosis			living	2019-08-22	yes	hd	8	241	yes	2003-12-08					106	74	5.9	1.9	1.08	5.5	4	5.4	5.6	38	2.92068	1.709	170.9	81.8	0.95
47	1	2023-02-23	53	2	no			yes	30	2021	caribbean	primary focal segmental glomerulosclerosis (FSGS)	yes	no	yes	no	yes	no	no				deceased	2021-12-12	yes	hd/pd	33	46	no						69	87	2.8	1.48	1.2	2.3	0.9	12.8	8.7	72	2.64713	1.627	162.7	93.4	1.1
48	2	2023-01-25	67	1	no			no			white british	iga nephropathy	yes	no	yes	no	no	no	no				deceased	2018-04-25	no			57	no						214	26	3	1.55	1.35	2.2	0.9	5.5	5.9	41	3.3124	1.82	182	102.7	1.06
49	2	2023-02-15	49	2	no			no			white and asian	polycystic kidney disease	yes	no	yes	no	no	no	no				living	2022-01-06	no			13	no						93	62	4.1	1.88	1.57	2.6	1.7	5.7	6.1	43	2.8224	1.68	168	62.4	0.89
50	1	2023-02-16	33	2	no			no			white british	medullary cystic disease	yes	no	no	no	no	no	no	recurrent utis			deceased	2008-08-01	no			180	no						76	89	3.6	0.77	1.01	3.6	2.2	5	5.3	34	2.42425	1.557	155.7	52.8	0.92
[truncated: 110 more columns]

## Sheet: Codes
Group	a control	b intervention
	1	2
Gender	male	female
	1	2
